# Supplementary material for: Evaluation of industrial water use efficiency considering pollutant discharge in China
Source: PLoS One. 2019 Aug 27;14(8):e0221363. doi: 10.1371/journal.pone.0221363 (PMC6711520; doi:10.1371/journal.pone.0221363)
Supplement: S1 File — (XLSX) [file pone.0221363.s001.xlsx]

## Sheet: Sheet1
Comparison of industrial water use efficiency without considering pollutant discharge factors of 31 provinces in China from 2007 to 2016
	2007			2008			2009			2010			2011			2012			2013			2014			2015			2016			Average
	TE	PTE	SE	TE	PTE	SE	TE	PTE	SE	TE	PTE	SE	TE	PTE	SE	TE	PTE	SE	TE	PTE	SE	TE	PTE	SE	TE	PTE	SE	TE	PTE	SE	TE	PTE	SE
Beijing	0.959	0.959	1	0.904	0.905	0.999	0.965	0.966	0.999	0.979	0.979	1	0.881	0.884	0.997	0.881	0.883	0.998	0.904	0.908	0.996	0.955	0.955	1	0.911	1	0.911	0.972	1	0.972	0.932	0.944	0.987
Tianjin	1	1	1	1	1	1	1	1	1	1	1	1	1	1	1	1	1	1	1	1	1	1	1	1	1	1	1	1	1	1	1	1	1
Hebei	0.921	0.968	0.951	0.927	1	0.927	0.902	0.968	0.932	0.922	0.985	0.936	0.931	1	0.931	0.885	1	0.885	0.878	0.99	0.887	0.793	0.844	0.94	0.809	0.816	0.991	0.806	0.81	0.995	0.88	0.938	0.938
Shanxi	0.544	0.604	0.901	0.606	0.665	0.912	0.658	0.864	0.762	0.629	0.708	0.889	0.59	0.595	0.991	0.587	0.589	0.996	0.545	0.546	0.999	0.473	0.474	0.998	0.446	0.446	0.999	0.445	0.446	0.998	0.561	0.594	0.945
Inner Mongolia	0.491	0.547	0.897	0.607	0.679	0.894	0.732	0.821	0.891	0.716	0.816	0.877	0.746	0.827	0.902	0.723	0.822	0.88	0.732	0.831	0.881	0.722	0.828	0.872	0.706	0.786	0.898	0.711	0.792	0.898	0.689	0.775	0.889
Liaoning	0.613	0.873	0.702	0.6	0.94	0.638	0.652	0.929	0.702	0.684	0.972	0.704	0.695	0.944	0.736	0.729	0.975	0.748	0.675	0.916	0.737	0.667	0.892	0.748	0.554	0.739	0.749	0.552	0.74	0.746	0.643	0.892	0.721
Jilin	0.591	0.792	0.746	0.606	0.816	0.743	0.659	0.883	0.746	0.716	0.956	0.749	0.743	0.988	0.752	0.771	1	0.771	0.727	0.919	0.791	0.732	0.991	0.739	0.724	0.967	0.749	0.724	0.972	0.745	0.699	0.928	0.753
Heilongjiang	0.437	0.6	0.728	0.482	0.656	0.735	0.454	0.612	0.742	0.494	0.658	0.751	0.548	0.733	0.748	0.531	0.724	0.733	0.508	0.703	0.723	0.515	0.718	0.717	0.542	0.726	0.747	0.563	0.734	0.767	0.507	0.686	0.739
Shanghai	0.971	1	0.971	0.953	1	0.953	0.983	1	0.983	1	1	1	1	1	1	0.945	0.953	0.992	0.847	0.85	0.996	0.987	1	0.987	0.951	0.975	0.975	0.96	0.974	0.986	0.959	0.975	0.984
Jiangsu	1	1	1	0.96	1	0.96	1	1	1	1	1	1	1	1	1	1	1	1	0.962	1	0.962	1	1	1	1	1	1	0.993	0.999	0.994	0.992	1	0.992
Zhejiang	0.981	0.983	0.998	0.912	0.914	0.998	0.869	0.872	0.997	0.974	0.977	0.997	0.945	0.959	0.985	0.933	0.933	1	0.992	1	0.992	0.92	0.935	0.984	0.948	0.954	0.994	0.952	0.956	0.996	0.942	0.948	0.994
Anhui	0.781	0.792	0.986	0.814	0.823	0.989	0.835	0.841	0.993	0.851	0.86	0.99	0.859	0.86	0.999	0.903	0.904	0.999	0.857	0.864	0.992	0.934	0.939	0.995	0.93	0.94	0.989	0.911	0.921	0.989	0.867	0.874	0.992
Fujian	0.82	0.837	0.98	0.866	0.881	0.983	0.858	0.874	0.982	0.988	1	0.988	0.963	0.973	0.99	0.951	0.963	0.988	1	1	1	0.922	0.928	0.994	0.897	0.918	0.977	0.896	0.922	0.972	0.916	0.93	0.985
Jiangxi	0.761	0.829	0.918	0.697	0.758	0.919	0.763	0.828	0.922	0.866	0.937	0.924	0.854	0.924	0.924	0.888	0.934	0.951	0.894	0.949	0.942	0.899	0.941	0.955	0.846	0.906	0.934	0.828	0.906	0.914	0.829	0.891	0.93
Shandong	1	1	1	1	1	1	1	1	1	1	1	1	1	1	1	1	1	1	1	1	1	1	1	1	1	1	1	1	1	1	1	1	1
Henan	0.75	0.835	0.898	0.751	0.836	0.898	0.77	0.858	0.897	0.718	0.801	0.897	0.71	0.819	0.867	0.742	0.824	0.901	0.787	0.876	0.898	0.67	0.762	0.879	0.765	0.854	0.896	0.752	0.859	0.875	0.741	0.832	0.891
Hubei	0.486	0.621	0.783	0.511	0.682	0.749	0.514	0.668	0.769	0.583	0.755	0.772	0.654	0.848	0.771	0.676	0.853	0.792	0.623	0.819	0.761	0.701	0.864	0.811	0.713	0.896	0.796	0.712	0.897	0.794	0.624	0.79	0.79
Hunan	0.643	0.727	0.885	0.699	0.789	0.886	0.664	0.749	0.886	0.687	0.774	0.887	0.766	0.853	0.898	0.728	0.816	0.892	0.799	0.902	0.886	0.748	0.843	0.887	0.734	0.833	0.881	0.744	0.833	0.893	0.721	0.812	0.888
Guangdong	1	1	1	1	1	1	1	1	1	1	1	1	1	1	1	1	1	1	1	1	1	1	1	1	1	1	1	1	1	1	1	1	1
Guangxi	0.746	0.751	0.994	0.74	0.766	0.966	0.746	0.792	0.942	0.77	0.801	0.961	0.796	0.811	0.982	0.785	0.824	0.953	0.824	0.836	0.986	0.82	0.827	0.991	0.837	0.846	0.989	0.815	0.861	0.947	0.787	0.811	0.971
Hainan	0.747	0.942	0.793	0.762	0.951	0.801	0.785	0.955	0.822	0.769	0.948	0.811	0.784	0.951	0.824	0.793	0.952	0.833	0.798	0.944	0.845	0.815	0.956	0.852	0.833	0.967	0.861	0.868	0.999	0.869	0.803	0.966	0.831
Chongqing	0.717	0.751	0.955	0.725	0.758	0.956	0.781	0.814	0.96	0.768	0.798	0.962	0.838	0.853	0.983	0.789	0.81	0.974	0.831	0.851	0.976	0.781	0.799	0.977	0.79	0.82	0.963	0.805	0.819	0.983	0.782	0.807	0.969
Sichuan	0.704	0.708	0.995	0.732	0.736	0.994	0.758	0.759	0.999	0.737	0.738	0.999	0.76	0.761	0.999	0.667	0.667	1	0.697	0.699	0.997	0.682	0.694	0.982	0.705	0.737	0.957	0.705	0.741	0.951	0.715	0.724	0.987
Guizhou	0.546	0.583	0.937	0.541	0.558	0.97	0.565	0.586	0.965	0.565	0.575	0.983	0.687	0.708	0.97	0.616	0.618	0.996	0.679	0.691	0.983	0.67	0.675	0.993	0.698	0.705	0.99	0.704	0.707	0.996	0.627	0.641	0.978
Yunnan	0.694	0.697	0.995	0.715	0.717	0.997	0.689	0.694	0.993	0.694	0.697	0.995	0.856	0.888	0.964	0.855	0.887	0.964	0.805	0.944	0.853	0.785	0.859	0.914	0.868	0.87	0.998	0.868	0.871	0.996	0.785	0.812	0.967
Tibet	0.261	0.471	0.555	0.242	0.482	0.502	0.256	0.486	0.527	0.26	0.496	0.525	0.281	0.502	0.56	0.286	0.511	0.56	0.281	0.527	0.533	0.3	0.536	0.559	0.307	0.585	0.525	0.302	0.601	0.502	0.277	0.519	0.534
Shaanxi	0.684	0.827	0.827	0.679	0.702	0.967	0.725	0.781	0.928	0.788	0.799	0.986	0.693	0.704	0.985	0.713	0.717	0.995	0.75	0.769	0.975	0.692	0.705	0.981	0.745	0.756	0.986	0.745	0.753	0.989	0.722	0.751	0.962
Gansu	0.613	0.625	0.98	0.613	0.624	0.982	0.612	0.62	0.987	0.641	0.642	0.998	0.844	0.858	0.984	0.833	0.865	0.963	0.887	0.888	0.999	0.821	0.838	0.98	0.834	0.842	0.99	0.83	0.838	0.991	0.753	0.764	0.985
Qinghai	0.56	0.619	0.905	0.604	0.664	0.909	0.64	0.718	0.891	0.681	0.751	0.907	0.693	0.762	0.909	0.722	0.792	0.912	0.702	0.801	0.876	0.754	0.814	0.926	0.746	0.811	0.92	0.781	0.829	0.942	0.688	0.756	0.91
Ningxia	0.483	0.634	0.762	0.51	0.651	0.784	0.51	0.661	0.772	0.537	0.687	0.781	0.561	0.702	0.799	0.564	0.701	0.804	0.579	0.711	0.814	0.591	0.713	0.829	0.6	0.722	0.831	0.6	0.734	0.818	0.553	0.692	0.799
Xinjiang	0.746	0.886	0.842	0.75	0.881	0.851	0.774	0.894	0.866	0.758	0.901	0.841	0.795	0.906	0.877	0.828	0.909	0.911	0.824	0.911	0.904	0.851	0.919	0.926	0.852	0.922	0.924	0.865	0.929	0.931	0.818	0.922	0.887
Average	0.71	0.789	0.899	0.72	0.801	0.899	0.739	0.822	0.899	0.761	0.839	0.907	0.784	0.858	0.914	0.781	0.852	0.916	0.781	0.86	0.909	0.776	0.847	0.917	0.779	0.85	0.917	0.783	0.853	0.918	0.762	0.838	0.91
Note: TE =technical efficiency, PTE=pure technical efficiency, SE= scale efficiency.
