# Supplementary material for: Evaluation of industrial water use efficiency considering pollutant discharge in China
Source: PLoS One. 2019 Aug 27;14(8):e0221363. doi: 10.1371/journal.pone.0221363 (PMC6711520; doi:10.1371/journal.pone.0221363)
Supplement: S2 File — (XLSX) [file pone.0221363.s002.xlsx]

## Sheet: Sheet1
Comparison of industrial water use efficiency considering pollutant discharge factors of 31 provinces in China from 2007 to 2016
	2007			2008			2009			2010			2011			2012			2013			2014			2015			2016			Average
	TE	PTE	SE	TE	PTE	SE	TE	PTE	SE	TE	PTE	SE	TE	PTE	SE	TE	PTE	SE	TE	PTE	SE	TE	PTE	SE	TE	PTE	SE	TE	PTE	SE	TE	PTE	SE
Beijing	1	1	1	1	1	1	1	1	1	1	1	1	0.998	1	0.998	0.999	1	0.999	0.996	1	0.996	0.984	1	0.984	0.988	0.988	1	1	1	1	0.997	0.999	0.998
Tianjin	1	1	1	1	1	1	1	1	1	1	1	1	1	1	1	1	1	1	1	1	1	1	1	1	1	1	1	1	1	1	1	1	1
Hebei	0.656	0.818	0.802	0.657	0.844	0.779	0.68	0.816	0.833	0.73	0.843	0.866	0.742	0.921	0.806	0.729	0.903	0.807	0.709	0.894	0.793	0.679	0.806	0.842	0.647	0.722	0.896	0.72	0.821	0.877	0.696	0.839	0.83
Shanxi	0.38	0.506	0.751	0.477	0.584	0.817	0.45	0.624	0.721	0.54	0.641	0.843	0.477	0.588	0.811	0.499	0.571	0.874	0.492	0.544	0.904	0.452	0.503	0.898	0.519	0.526	0.987	0.521	0.536	0.972	0.482	0.562	0.858
Inner Mongolia	0.474	0.601	0.788	0.496	0.629	0.788	0.47	0.667	0.705	0.492	0.681	0.722	0.538	0.701	0.768	0.554	0.707	0.784	0.544	0.701	0.776	0.568	0.711	0.799	0.57	0.738	0.773	0.587	0.714	0.822	0.529	0.685	0.773
Liaoning	0.417	0.613	0.681	0.522	0.766	0.681	0.493	0.711	0.694	0.524	0.755	0.694	0.609	0.794	0.767	0.607	0.816	0.744	0.548	0.766	0.716	0.671	0.881	0.762	0.554	0.766	0.723	0.486	0.702	0.693	0.542	0.757	0.715
Jilin	0.43	0.701	0.614	0.452	0.651	0.694	0.517	0.738	0.701	0.573	0.794	0.722	0.591	0.841	0.703	0.649	0.861	0.754	0.625	0.816	0.766	0.608	0.877	0.693	0.617	0.893	0.691	0.68	0.893	0.761	0.573	0.807	0.71
Heilongjiang	0.314	0.492	0.638	0.356	0.571	0.624	0.369	0.557	0.662	0.398	0.591	0.674	0.462	0.661	0.699	0.473	0.684	0.692	0.463	0.678	0.683	0.466	0.684	0.681	0.493	0.681	0.724	0.509	0.694	0.733	0.429	0.629	0.681
Shanghai	1	1	1	1	1	1	1	1	1	1	1	1	1	1	1	1	1	1	1	1	1	1	1	1	1	1	1	1	1	1	1	1	1
Jiangsu	1	1	1	0.96	1	0.96	1	1	1	0.996	0.996	1	1	1	1	0.999	1	0.999	0.962	1	0.962	1	1	1	0.966	0.994	0.972	0.996	0.996	1	0.988	0.999	0.989
Zhejiang	1	1	1	1	1	1	1	1	1	1	1	1	1	1	1	1	1	1	1	1	1	1	1	1	1	1	1	1	1	1	1	1	1
Anhui	0.551	0.624	0.883	0.562	0.672	0.837	0.658	0.794	0.829	0.577	0.706	0.817	0.694	0.803	0.864	0.703	0.811	0.867	0.687	0.793	0.866	0.763	0.883	0.864	0.809	0.887	0.912	0.783	0.849	0.922	0.677	0.782	0.866
Fujian	0.83	0.847	0.98	0.856	0.871	0.983	0.862	0.878	0.982	0.984	0.996	0.988	0.972	0.981	0.991	0.93	0.942	0.987	0.998	0.998	1	0.892	0.898	0.993	0.86	0.888	0.968	0.902	0.931	0.969	0.908	0.923	0.984
Jiangxi	0.537	0.638	0.841	0.524	0.635	0.825	0.591	0.674	0.877	0.659	0.761	0.866	0.68	0.794	0.856	0.716	0.801	0.894	0.717	0.819	0.876	0.752	0.891	0.844	0.759	0.867	0.875	0.707	0.814	0.869	0.663	0.769	0.862
Shandong	0.972	0.972	1	1	1	1	0.988	0.988	1	0.985	0.986	0.999	0.988	0.988	1	0.991	0.994	0.997	0.983	0.986	0.997	0.978	0.995	0.983	0.996	1	0.996	0.993	0.993	1	0.987	0.99	0.997
Henan	0.572	0.765	0.748	0.635	0.786	0.808	0.638	0.802	0.796	0.602	0.751	0.801	0.636	0.769	0.827	0.628	0.774	0.811	0.669	0.805	0.831	0.619	0.735	0.842	0.641	0.786	0.816	0.632	0.799	0.791	0.627	0.777	0.807
Hubei	0.484	0.635	0.762	0.515	0.691	0.746	0.524	0.691	0.758	0.574	0.749	0.767	0.588	0.785	0.749	0.634	0.777	0.816	0.593	0.792	0.749	0.592	0.735	0.806	0.645	0.799	0.807	0.693	0.844	0.821	0.583	0.75	0.778
Hunan	0.453	0.654	0.693	0.48	0.705	0.681	0.49	0.694	0.706	0.507	0.708	0.716	0.516	0.714	0.722	0.551	0.734	0.751	0.577	0.751	0.768	0.603	0.762	0.791	0.634	0.792	0.801	0.66	0.804	0.821	0.545	0.732	0.745
Guangdong	0.955	0.994	0.961	0.956	0.962	0.994	1	1	1	0.988	0.988	1	0.996	0.996	1	1	1	1	0.989	1	0.989	0.991	0.991	1	0.975	0.991	0.984	0.988	0.999	0.989	0.984	0.992	0.992
Guangxi	0.55	0.701	0.784	0.579	0.714	0.811	0.609	0.742	0.821	0.641	0.761	0.842	0.672	0.782	0.859	0.695	0.803	0.866	0.721	0.816	0.884	0.747	0.827	0.903	0.788	0.855	0.922	0.815	0.861	0.947	0.679	0.786	0.864
Hainan	0.666	0.832	0.801	0.698	0.869	0.803	0.722	0.877	0.823	0.726	0.884	0.821	0.753	0.901	0.836	0.767	0.911	0.842	0.816	0.931	0.876	0.835	0.953	0.876	0.86	0.951	0.904	0.895	0.977	0.916	0.772	0.909	0.85
Chongqing	0.62	0.762	0.814	0.611	0.741	0.824	0.697	0.809	0.862	0.695	0.803	0.866	0.758	0.841	0.901	0.739	0.809	0.913	0.751	0.811	0.926	0.773	0.799	0.967	0.797	0.822	0.969	0.816	0.836	0.976	0.724	0.803	0.902
Sichuan	0.494	0.632	0.781	0.505	0.644	0.784	0.538	0.659	0.816	0.598	0.671	0.891	0.62	0.684	0.906	0.575	0.631	0.911	0.624	0.681	0.916	0.628	0.689	0.911	0.6	0.708	0.847	0.634	0.711	0.892	0.581	0.671	0.866
Guizhou	0.36	0.536	0.672	0.354	0.501	0.706	0.442	0.541	0.817	0.368	0.512	0.719	0.45	0.607	0.741	0.483	0.596	0.811	0.518	0.644	0.805	0.523	0.633	0.827	0.549	0.659	0.833	0.568	0.668	0.851	0.459	0.59	0.778
Yunnan	0.489	0.607	0.806	0.506	0.622	0.814	0.536	0.651	0.824	0.569	0.681	0.836	0.651	0.758	0.859	0.69	0.783	0.881	0.738	0.826	0.894	0.752	0.834	0.902	0.793	0.855	0.928	0.804	0.862	0.933	0.649	0.748	0.868
Tibet	0.261	0.471	0.555	0.242	0.482	0.502	0.256	0.486	0.527	0.26	0.496	0.525	0.281	0.502	0.56	0.286	0.511	0.56	0.281	0.527	0.533	0.3	0.536	0.559	0.307	0.585	0.525	0.302	0.601	0.502	0.278	0.52	0.535
Shaanxi	0.599	0.772	0.776	0.579	0.702	0.825	0.641	0.761	0.842	0.628	0.709	0.886	0.677	0.724	0.935	0.615	0.687	0.895	0.607	0.702	0.865	0.556	0.638	0.871	0.645	0.736	0.876	0.688	0.741	0.929	0.624	0.717	0.87
Gansu	0.407	0.541	0.752	0.449	0.604	0.743	0.483	0.627	0.771	0.506	0.641	0.789	0.527	0.655	0.804	0.688	0.806	0.853	0.664	0.787	0.844	0.688	0.807	0.853	0.694	0.801	0.866	0.73	0.838	0.871	0.579	0.711	0.815
Qinghai	0.442	0.581	0.761	0.492	0.603	0.816	0.51	0.624	0.817	0.527	0.641	0.822	0.551	0.661	0.834	0.592	0.702	0.844	0.592	0.721	0.821	0.612	0.735	0.833	0.666	0.769	0.866	0.679	0.771	0.881	0.565	0.681	0.83
Ningxia	0.36	0.564	0.638	0.339	0.511	0.664	0.376	0.573	0.657	0.401	0.574	0.699	0.431	0.611	0.706	0.482	0.668	0.722	0.509	0.677	0.752	0.502	0.668	0.751	0.543	0.692	0.784	0.545	0.702	0.777	0.446	0.624	0.715
Xinjiang	0.659	0.832	0.792	0.665	0.836	0.796	0.697	0.851	0.819	0.711	0.866	0.821	0.745	0.871	0.855	0.777	0.879	0.884	0.798	0.886	0.901	0.824	0.902	0.913	0.836	0.919	0.91	0.862	0.922	0.935	0.756	0.876	0.863
Average	0.592	0.732	0.809	0.611	0.748	0.816	0.636	0.769	0.828	0.654	0.78	0.838	0.684	0.804	0.85	0.701	0.812	0.863	0.704	0.818	0.861	0.712	0.818	0.869	0.725	0.828	0.876	0.739	0.835	0.885	0.675	0.794	0.85
Note: TE =technical efficiency, PTE=pure technical efficiency, SE= scale efficiency.
