# Supplementary material for: Evaluation of industrial water use efficiency considering pollutant discharge in China
Source: PLoS One. 2019 Aug 27;14(8):e0221363. doi: 10.1371/journal.pone.0221363 (PMC6711520; doi:10.1371/journal.pone.0221363)
Supplement: S3 File — (XLSX) [file pone.0221363.s003.xlsx]

## Sheet: industrial employees
Total number of industrial employees				Unit: ten thousand people
	2007	2008	2009	2010	2011	2012	2013	2014	2015	2016
Beijing	119.25	123.38	120.41	124.15	117.32	122.44	119.15	116.77	110.44	104.45
Tianjin	120.76	133.12	136.82	148.91	149.32	155.84	163.15	167.51	159.83	146.98
Hebei	303.21	316.85	319.94	344.67	356.03	371.57	369.72	389.15	380.64	367.32
Shanxi	216.34	214.93	211.11	219.88	212.64	221.92	218.32	210.02	198.14	190.72
Inner Mongolia	93.28	104.57	110.4	125.19	123.57	128.97	127.7	128.42	124.57	120.71
Liaoning	328.02	366.23	386.62	401.74	368.92	385.02	400.62	372.57	297.23	228.05
Jilin	109.33	126.99	137.05	139.81	139.51	145.6	150.1	141.97	149.01	143.47
Heilongjiang	142.94	155.99	144.48	147.6	134.23	140.09	138.22	134.25	124.92	117.4
Shanghai	282.12	304.01	284.12	291.62	269.34	281.1	259.67	247.19	233.71	215.34
Jiangsu	861.05	1104.06	1026.16	1153.88	1091.86	1139.51	1150.76	1147.96	1138.22	1111.84
Zhejiang	790.93	814.55	787.64	857.58	719.4	750.8	719.38	722.79	705.17	690.3
Anhui	178.21	210.8	232.06	264.87	264.08	275.61	314.68	335.45	339.84	330.49
Fujian	359.16	380.06	379.47	411.75	403.82	421.45	424.15	433.94	436.17	421.66
Jiangxi	140.73	178.56	174.94	199.16	202.96	211.82	236.22	250.47	263.41	269.13
Shandong	830.48	912.7	926.6	931.5	859.77	897.29	948.23	957.34	950.75	905.76
Henan	382.23	417.36	449.14	479.27	547.1	570.98	631.74	689.83	717.31	724.19
Hubei	200.35	235.9	272.39	294.97	279.64	291.85	346.29	379	355.71	343.86
Hunan	195.47	225.55	241.01	272.44	289.67	302.32	330.32	335.1	330.29	336.31
Guangdong	1307.4	1493.38	1436.02	1568	1451.14	1514.47	1455.82	1470.53	1463.8	1435.86
Guangxi	99.52	114.6	122.88	150.51	147.11	153.53	165.6	169.27	171.86	174.62
Hainan	12.33	12.61	12	12.44	11.65	12.16	12.69	11.65	11.64	10.87
Chongqing	108.27	132.13	137.29	146.56	145.76	152.13	169.42	183.3	191.99	194.95
Sichuan	257.46	297.54	311.76	351.67	380.48	397.09	385.05	375.94	355.35	338.15
Guizhou	66.62	73.53	74.97	80.3	84.48	88.17	91.61	102.42	102.18	103.41
Yunnan	82.06	84.34	84.2	92.6	90.62	94.58	103.32	1	94.71	90.18
Tibet	2.02	1.79	1.69	1.91	1.63	1.71	1.91	1.98	1.99	2
Shaanxi	124.11	131.83	137.69	151.08	156.41	163.24	171.01	188.02	176.55	175.01
Gansu	66.74	69.13	69.03	71.34	59.61	62.22	61.77	68.6	63.83	59.71
Qinghai	15.56	17.42	17.8	20.09	18.11	18.91	21.39	21.64	20.94	20.13
Ningxia	25.45	25.89	27.28	29.04	29.91	31.22	33.13	33.81	32.8	31.12
Xinjiang	53.79	57.84	58.25	60.18	61.19	63.87	70.32	75.24	72.01	71.57

## Sheet: industrial total assets
Industrial total assets			Unit: 100 million yuan
	2007	2008	2009	2010	2011	2012	2013	2014	2015	2016
Beijing	16215.5	16802.4	19540.7	22750.6	25321.8	28613.2	31398.3	33557.1	38609.8	43093.7
Tianjin	8329.26	10351.2	12617.7	14584.3	17389	19986.1	22059.4	23988.6	25243	25075.1
Hebei	13721.6	17261.8	20662.7	24943.8	29687.5	33567.2	36040.2	42555.7	42717.8	44562.9
Shanxi	10896.3	13452.7	15424.5	18505.9	22186.5	25342.1	28058.3	30574.4	32068.5	33621.9
Inner Mongolia	7512.36	10089.3	11650.9	14691.4	18406.4	21754.2	23141.7	27788.2	29458	30900.8
Liaoning	17034.5	22040.9	25333.8	29076.8	31417.3	34779.8	37989.3	39246.6	38573	36106.9
Jilin	6024.6	7525.18	8525.06	10196.1	11898.9	13897	15257.9	16686.6	17993.3	18969.5
Heilongjiang	6578.79	7826.92	8860.63	10471.2	11918.8	13223.1	14059.2	14995.2	15408	14951.9
Shanghai	20656.8	22750.3	24595.3	27555.9	29454.3	31160.9	33538.3	35512.2	37306.9	39838.2
Jiangsu	38011.2	48321.9	53600.1	66134.1	76258.2	84550.4	92081.7	101260	107062	114536
Zhejiang	30582	35550.8	39752.8	47282.8	50663.6	55654.2	59633.1	64078.2	66626.7	69468.9
Anhui	7873.16	10122.2	12171.7	15930.3	19148.7	22797.7	25168.1	28831.5	31360	33563.4
Fujian	10157.2	11694.9	13344.5	16058.7	18582.2	21386	24671.1	27978.3	29647.5	32081.3
Jiangxi	4688.79	6420.95	7018.93	8637.45	10211.3	11967.7	13640.1	16061.4	19217.5	21811.9
Shandong	31944.9	39224.5	46052.7	53761.3	60818.8	71107.7	78881.1	93330.9	101344	105046
Henan	13788	17316.9	19668.6	23467.4	29049.2	35174.8	42021.9	50540.2	55711	60454.7
Hubei	12107.2	15431.4	19221	20894.3	23145.9	26877.7	30131.8	32940.8	35399.1	37942.3
Hunan	6832.01	8856.19	10175.1	13039	15473.4	17784.2	19031.6	22025.7	23575.8	25518.1
Guangdong	39822	45750.2	50321.9	62626.9	67371.4	71343.8	77943.5	87590.3	95411.2	105604
Guangxi	4761.72	5981.12	6840.57	8667.45	10185.5	11759.6	13063.4	14225.9	15122.3	16023.5
Hainan	1133.35	1207.77	1291.39	1621.38	1747.91	2023.16	2328.02	2444.8	2788.06	2764.18
Chongqing	4412.77	5551.03	6438.31	8099.01	9321.1	11113.4	13135.9	15652.5	17846.1	20214.6
Sichuan	11690.2	15589.5	18042.6	22564.8	26113.6	30362.9	34729.2	38359.9	40401.4	41514.6
Guizhou	3521.19	4566.1	5066.17	5960.13	6990.58	8302.29	9703.64	11747.4	13540.1	14320
Yunnan	5834.12	7185.11	8174.12	9611.09	11053.9	13077	15344.4	17458.2	18180.6	19474.2
Tibet	172.18	223.87	251.08	315.24	346.15	506.86	548.63	668.52	895	1110.65
Shaanxi	7494.03	9905.91	12119.3	14688.7	17234.6	20591.2	22443.1	26169.2	28227.4	30828.9
Gansu	3712.44	4497.49	5290.54	6487.35	7665.01	9146.01	10159.4	11348.2	11918.3	12263.4
Qinghai	1645.94	2092.67	2525.56	3053.61	3386.32	4041.92	4597.68	5414.09	5781.41	6143.77
Ningxia	1546.93	2061.86	2676.61	3293.16	4044.2	4860.19	5588.03	6976.46	7801.07	8521.18
Xinjiang	4336.32	5652.57	6438.07	7911.97	9304.95	11669.2	14238	16770.7	18164.2	19538.7

## Sheet: industrial water consumption
Industrial water consumption				Unit: 100 million cubic meter of water
	2007	2008	2009	2010	2011	2012	2013	2014	2015	2016
Beijing	5.75	5.2	5.2	5.1	5	4.9	5.1	5.1	3.8	3.8
Tianjin	4.2	3.81	4.35	4.8	5	5.1	5.4	5.36	5.3	5.5
Hebei	24.97	25.22	23.71	23.1	25.7	25.2	25.2	24.48	22.5	21.9
Shanxi	14.44	13.47	10.53	12.6	14.3	15.5	14.9	14.19	13.7	12.9
Inner Mongolia	18.51	20.46	20.92	22.6	23.6	23.5	23.6	19.66	18.8	17.4
Liaoning	24.35	24.66	23.92	25	24	23	22.8	22.82	21.4	19.6
Jilin	19.52	19.27	23.62	26.1	26.6	27.1	26.5	26.86	23.2	20.9
Heilongjiang	57.54	57.55	55.71	56	53.2	41.7	34	29	23.8	20.6
Shanghai	81.35	79.56	84.16	84.8	82.6	72.9	80.4	66.2	64.6	64.4
Jiangsu	225.25	209.4	194.55	191.9	192.9	193.1	220.1	238	239	248.5
Zhejiang	64.17	61.03	55.34	59.7	61.8	60.7	58.8	55.67	51.6	48.4
Anhui	83.81	85.4	93.66	94	90.6	97.5	98.4	92.71	93.5	93.1
Fujian	72.77	75.44	77.19	81.3	83.5	75.7	75	75.27	72.5	68.6
Jiangxi	58.6	59.92	53.18	57.4	60.6	58.7	60.1	61.19	61.6	60.5
Shandong	24.12	24.69	24.7	26.8	29.8	28.1	28.9	28.53	29.6	30.6
Henan	51.3	51.4	53.51	55.6	56.8	60.5	59.4	52.6	52.5	50.3
Hubei	96.62	96.98	100.82	117.1	120.4	101.4	92.4	90.16	93.3	91.4
Hunan	82.54	82.04	83.52	89.8	95.6	94.5	94.4	87.75	90.2	89
Guangdong	141.07	137.19	136.15	138.8	133.6	121.6	119.6	116.82	112.5	109.2
Guangxi	47.8	51.7	53.97	55.2	57.3	51.5	57.4	56.8	55.5	49.8
Hainan	4.67	4.9	3.91	3.8	3.9	3.8	3.8	3.85	3.2	3.1
Chongqing	40.91	45.98	47.55	47.4	43.3	39.4	40.4	37.79	32.5	30.7
Sichuan	58.98	57.74	61.6	62.9	64.6	54.7	58.3	44.73	55.4	55.8
Guizhou	31.79	33.75	34.14	34.3	30.7	25	27	27.66	25.5	25.7
Yunnan	22.33	22.11	22.44	25.5	25.2	27.8	25.3	24.59	23	21.1
Tibet	1.13	1.32	1.38	1.5	1.7	1.7	1.7	1.7	1.4	1.5
Shaanxi	11.67	12.87	11.4	12.1	13.2	13.3	13.8	14.02	14.2	13.7
Gansu	14.03	13.07	13.06	13.7	15.4	12.8	13.1	12.76	11.6	11.1
Qinghai	7.17	7.85	2.99	3.3	3.5	2.5	2.9	2.39	2.9	2.6
Ningxia	3.52	3.33	3.68	4.1	4.6	4.9	5	4.97	4.4	4.4
Xinjiang	9.23	9.78	10.06	11.2	12.6	12.4	12.8	13.25	11.8	11.7

## Sheet: COD
COD				Unit: ten thousand tons
	2007	2008	2009	2010	2011	2012	2013	2014	2015	2016
Beijing	0.7	0.49	0.49	0.49	19.3	18.65	17.85	16.88	16.15	8.71
Tianjin	3.1	2.78	2.35	2.22	23.6	22.94	22.15	21.43	20.91	10.33
Hebei	32.8	24.87	23.04	21.8	138.9	134.91	130.99	126.85	120.81	41.12
Shanxi	15.9	14.36	14.19	13.77	49	47.68	46.13	44.13	40.51	22.71
Inner Mongolia	13.1	13.01	12.01	9.13	91.9	88.39	86.32	84.77	83.56	16.95
Liaoning	25.8	23.56	21.63	20.18	134.3	130.59	125.26	121.7	116.75	25.82
Jilin	16.5	15.21	14.72	13.11	82.5	78.75	76.12	74.3	72.42	17.74
Heilongjiang	14.3	13.18	11.19	11.25	157.7	149.88	144.73	142.39	139.27	29.63
Shanghai	3.4	2.77	2.9	2.16	24.9	24.26	23.56	22.44	19.88	14.75
Jiangsu	27.8	25.47	25.13	25.63	124.6	119.7	114.89	110	105.46	74.65
Zhejiang	26.4	24.27	24.05	24.41	81.8	78.62	75.51	72.54	68.32	46.15
Anhui	14	12.69	12.88	11.48	95.3	92.43	90.27	88.56	87.11	49.63
Fujian	9.1	8.44	7.54	8.29	67.9	66	63.9	62.98	60.94	39.16
Jiangxi	11.1	10.02	10.35	11.78	76.8	74.83	73.45	72.01	71.56	55.47
Shandong	30.4	25.73	26.05	29.51	198.2	192.12	184.57	178.04	175.76	53.05
Henan	30.5	30.3	29.77	29.56	143.7	139.36	135.42	131.87	128.72	46.43
Hubei	16	14.99	14.37	16.52	110.5	108.66	105.82	103.31	98.61	51.99
Hunan	25.7	23.72	21.56	18.79	130.5	136.34	124.9	122.9	120.77	60.26
Guangdong	28.1	21.11	21.68	23.44	188.4	180.29	173.39	167.06	160.69	96.42
Guangxi	60.8	56.03	51.88	49.27	79.3	78.03	75.94	74.4	71.12	41.6
Hainan	1.3	1.08	1.16	0.92	20	19.74	19.44	19.6	18.79	1.1
Chongqing	10.5	10.12	10.03	8.65	41.7	40.28	39.18	38.64	37.98	25.57
Sichuan	28.2	24.77	24.51	25.08	130.2	126.87	123.2	121.63	118.64	67.68
Guizhou	1.8	1.37	1.3	1.6	34.2	33.3	32.82	32.67	31.83	25.59
Yunnan	9.8	9.19	8.53	8.93	55.5	54.86	54.72	53.38	51.03	37.38
Tibet	0.1	0.08	0.07	0.11	2.7	2.58	2.58	2.79	2.88	2.74
Shaanxi	17.4	13.25	12.64	12.14	55.8	53.62	51.93	50.49	48.91	18.73
Gansu	5	4.78	4.87	4.51	39.7	38.93	37.91	37.32	36.57	16.15
Qinghai	3.8	3.73	3.93	4.47	10.3	10.38	10.34	10.5	10.43	7.03
Ningxia	10.8	10.17	9.73	9.28	23.4	22.8	22.19	21.98	21.1	77.97
Xinjiang	16.7	16.03	15.14	16.29	67.3	67.92	67.24	67.02	66.03	23.54

## Sheet: NH3
NH3				Unit: ten thousand tons
	2007	2008	2009	2010	2011	2012	2013	2014	2015	2016
Beijing	0.1	0.04	0.05	0.04	2.1	2.05	1.97	1.9	1.65	0.56
Tianjin	0.4	0.34	0.29	0.32	2.6	2.54	2.47	2.45	2.38	1.56
Hebei	2.4	1.74	1.72	1.82	11.4	11.07	10.71	10.27	9.73	6.15
Shanxi	1.4	1.13	1.15	1.19	5.9	5.69	5.53	5.37	5.01	3.26
Inner Mongolia	0.3	0.32	0.47	0.69	5.4	5.27	5.12	4.93	4.69	2.13
Liaoning	1	0.96	0.96	0.91	11.1	10.75	10.33	10.01	9.63	5.14
Jilin	0.3	0.34	0.26	0.29	5.8	5.63	5.47	5.31	5.14	2.32
Heilongjiang	1	0.93	0.68	0.53	9.6	9.28	8.77	8.49	8.13	4.37
Shanghai	0.3	0.24	0.2	0.32	5	4.74	4.58	4.46	4.25	3.84
Jiangsu	1.7	1.4	1.38	1.5	15.7	15.31	14.74	14.25	13.77	10.28
Zhejiang	2.4	2.03	1.52	1.4	11.5	11.23	10.75	10.32	9.85	7.3
Anhui	2	1.47	1.44	1.21	11	10.61	10.33	10.05	9.68	5.63
Fujian	0.6	0.69	0.62	0.66	9.5	9.32	9.09	8.93	8.51	5.33
Jiangxi	0.8	0.63	0.73	0.87	9.3	9.11	8.88	8.6	8.46	6.04
Shandong	2	1.59	1.39	1.54	17.3	16.86	16.15	15.5	15.22	7.8
Henan	3.1	2.88	2.57	2.31	15.4	14.98	14.42	13.9	13.43	6.48
Hubei	1.9	1.68	1.51	1.49	13.1	12.89	12.49	12.04	11.43	6.84
Hunan	3.1	2.51	2.4	1.74	16.5	16.13	15.77	15.44	15.11	8.11
Guangdong	1.1	1.03	1	1.06	23.1	22.41	21.64	20.82	19.97	14.39
Guangxi	2.5	2.13	1.4	1.45	8.4	8.26	8.1	7.93	7.67	4.62
Hainan	0.1	0.05	0.06	0.05	2.3	2.25	2.26	2.29	2.1	1.1
Chongqing	1	0.83	0.73	0.54	5.5	5.34	5.22	5.13	5.01	3.61
Sichuan	1.8	1.67	1.35	1.64	14.4	14.07	13.7	13.47	13.14	8.01
Guizhou	0.2	0.11	0.09	0.07	4	3.87	3.83	3.8	3.64	3.08
Yunnan	0.4	0.36	0.32	0.38	5.9	5.86	5.8	5.65	5.49	4.35
Tibet	0.3	0.3	0.3	0.3	0.3	0.32	0.32	0.34	0.34	0.34
Shaanxi	0.5	0.64	0.72	0.73	6.3	6.19	5.96	2.82	5.56	2.51
Gansu	0.9	0.88	1.19	0.76	4.3	4.1	3.92	3.81	3.721	2.26
Qinghai	0.1	0.16	0.17	0.23	1	0.98	0.97	0.98	1	0.94
Ningxia	0.4	0.42	0.42	0.89	1.8	1.74	1.71	1.66	1.62	0.93
Xinjiang	0	0.48	0.58	0.63	4.7	4.72	4.65	4.59	4.56	2.5

## Sheet: industrial sales value
Industrial sales value			Unit: 100 million yuan
	2007	2008	2009	2010	2011	2012	2013	2014	2015	2016
Beijing	10440.2	11275.8	12173.1	14807.1	15753.4	16905.1	18624.8	19776.7	18864.9	19747
Tianjin	10180.9	12914.2	13243.3	17319.6	21103.3	23645.7	27011.1	28382.6	27969.6	25888.2
Hebei	17109.9	22474.1	24119.5	31628.9	40201	43643.8	45766.2	47207.8	45648.1	47318.6
Shanxi	7855.75	10130.6	9139.67	12712.5	16803.9	18118.9	18404.7	17801.1	14624.1	14226.5
Inner Mongolia	5775.35	8470.3	10410.1	13387.8	17542.4	18135.2	19550.8	19556.6	18925.6	20056.7
Liaoning	17965.8	24372.2	27870.1	36049.6	42845.4	48199.8	52150.4	48001.6	33243.3	22039
Jilin	5906.21	8119.17	9690.67	12647.3	16745.4	19835.6	21950.7	23312.8	22322	23431.4
Heilongjiang	6518.43	8212.36	7729.74	9899.14	11454.6	12526.1	13569.8	13407.1	11719	11347.8
Shanghai	23112.3	26058	25421.1	32084.1	34299.9	34096.3	34533.5	35473.8	34172.2	34315.2
Jiangsu	52594.3	66481.8	71724.9	91077.4	107030	119287	132270	141956	147074	156591
Zhejiang	35248.5	39630.6	39873.6	50536.3	55358.4	57682.7	61765.5	64371.5	63214.4	65453.9
Anhui	7868.85	10980.4	12787.2	18164.6	24960.2	28905.1	33079.5	36838.4	39064.4	42190.5
Fujian	12227.3	14816.2	16338.6	21479.4	26851	29206.8	32847.1	37097.4	39591.3	42537.2
Jiangxi	6241.14	8526.41	9921.5	14250.5	18580.3	22533.4	26700.2	31077.5	32954.8	35961.3
Shandong	49186.2	62034.2	70826.1	83663	99766.2	118087	132319	143140	145629	150641
Henan	18936.8	25389.8	28246.7	36163.1	47647.2	52276.4	59454.8	68037.5	73366	79657.1
Hubei	9390.43	13081.9	15331.6	21151.6	27081.9	32326	37864.5	41401.5	43179.2	45850.6
Hunan	8348.97	11285.4	13077.3	18669.8	25726.2	27823.3	31616.6	33489.4	35410.4	39134.6
Guangdong	53927.9	63371.7	66117.8	84114.9	92983.9	93821.7	103655	115451	119158	129151
Guangxi	4287.36	5668.99	6554.72	9235.85	12216.9	14733.6	16726	18916.8	20442.5	22231.3
Hainan	937.2	1077.81	1009.34	1322.83	1602	1697.1	1640.7	1756.99	1661.72	1668.92
Chongqing	4262.99	5667.61	6626.55	9039.03	11382.3	12880.3	15417.1	18688.6	20902.2	23467
Sichuan	10611.5	14286.4	17479.2	23062.8	29887.9	31427.2	35251.8	38063.9	38645.9	41529.2
Guizhou	2430.62	2922.35	3234.59	3926.01	5022.11	5966.52	6878.4	8655.87	9876.81	11172.4
Yunnan	4306.61	4961.12	4987.32	6356.24	7621.91	8942.15	9773.14	10358.2	9829.69	10149
Tibet	36.73	45.2	48.88	59.71	72.63	91.88	93.37	117.14	136.38	171.82
Shaanxi	5512.63	7194.6	8188.52	10888.8	13790.1	16328.2	17763	19524.9	19690.7	21027.9
Gansu	3193.35	3752.44	3866.99	5148.4	6568.75	7787.26	8443.65	9275.09	8689.37	7850.29
Qinghai	785.91	1044.94	1092.31	1525.08	1722.8	1889.37	2045.38	2246.62	2170.66	2244.47
Ningxia	1041.14	1334.19	1390.09	1879.99	2425.7	2981.46	3374.49	3526.51	3472.75	3646.1
Xinjiang	3475.69	4439.14	4001.38	5492.61	6782.25	7510.67	8608.03	9321.35	8203.73	8300.96

## Sheet: industrial pollution control
Amount of investment in industrial pollution control			Unit: 100 million yuan
	2007	2008	2009	2010	2011	2012	2013	2014	2015	2016
Beijing	4.68	4.02	6.58	6.81	3.72	5.14	3.64	3.88	4	9.9
Tianjin	6.42	8.73	7.31	6.94	13.44	12.73	17.14	9.21	10.76	10.4
Hebei	28.35	30.45	30.18	38.86	46.86	55.03	47.71	50.14	57.14	24.8
Shanxi	20.54	20.14	18.57	20.04	35.88	25.8	20.8	19.89	16.68	30.1
Inner Mongolia	5.64	5.49	5.87	6.96	9.04	10.08	10.92	13.33	15.96	40.6
Liaoning	25.18	17.65	20.61	27.14	30.23	25.96	22.89	29.63	32.64	19.4
Jilin	4.33	5.06	4.68	5.16	6.31	9.25	6.85	6.6	5.92	9.8
Heilongjiang	26.36	18.51	16.53	14.06	24.12	23.33	28.93	26.98	28.5	17.4
Shanghai	20.52	22.31	26.43	15.74	39.83	32.85	17.07	18.82	18.15	51.9
Jiangsu	37.8	42.99	46.05	54.92	71.52	96.68	73.32	77.71	88.31	74.8
Zhejiang	31.74	36.53	40.34	43.76	46.66	50.42	57.3	59.85	62.77	60.2
Anhui	11.83	15.39	17.5	18.43	18.39	20.9	21.71	23.02	25.87	41.5
Fujian	8.76	9.21	8.68	12.69	15.94	16.18	15.24	17.36	17.37	22.6
Jiangxi	5.57	6.77	9.86	12.91	14.63	15.85	18.75	17.68	20.12	10.4
Shandong	38.49	40.76	44.05	48.74	81.19	53.23	54.15	55.96	59.81	126.4
Henan	14.53	15.64	16.78	20.89	22.29	23.01	23.19	23.43	23.95	65.2
Hubei	9.41	13.89	13.43	13.8	34.43	17.61	16.83	23.29	22.41	36.9
Hunan	8.99	11.23	11.76	12.92	26.75	17.87	18.86	16.11	17.53	12.7
Guangdong	42.44	51.82	49.73	51.67	46.88	51.86	56.29	52.83	53.3	26.5
Guangxi	9.55	11.82	11.58	12.34	16.32	18.24	19.41	23.37	17.76	13
Hainan	2.57	3.42	3.26	4.32	3.58	3.31	3.35	3.41	3.36	1.6
Chongqing	4.6	4.9	5.48	5.65	6.71	7.99	6.12	7.2	7.37	3.7
Sichuan	20.31	16.98	28.32	32.85	62.25	28.44	19.97	24.2	21.18	11.6
Guizhou	5.11	4.78	4.47	13.71	16.84	5.84	6.01	6.38	6.79	5.7
Yunnan	6.75	7.85	8.79	9.46	12.17	12.11	12.97	16.83	11.43	12.7
Tibet	0.03	0.03	0.03	0.03	0.03	0.07	0.08	0.1	0.13	0.1
Shaanxi	8.97	7.63	9.24	8.92	12.02	9.3	10.65	10.06	12.56	19.5
Gansu	4.37	9.63	3.98	3.28	3.03	3.68	3.84	5.03	4.5	11
Qinghai	0.49	0.57	0.61	0.79	0.94	1.46	1.39	1.34	1.3	9.6
Ningxia	1.84	2.85	2.56	4.75	3.51	4.06	3.54	4.83	4.66	24.2
Xinjiang	12.02	6	5.41	16.97	6.8	9.58	9.88	12.58	13.26	14.6

## Sheet: rate of urbanization
Urbanization level of each province			Unit: %
	2007	2008	2009	2010	2011	2012	2013	2014	2015	2016
Beijing	84.5	84.9	85	85.96	86.2	86.2	86.3	86.35	86.5	86.5
Tianjin	76.31	77.23	78.01	79.55	80.5	81.55	82.01	82.27	82.64	82.93
Hebei	40.25	41.9	43	44.5	45.6	46.8	48.12	49.33	51.33	53.32
Shanxi	44.03	45.11	45.99	48.05	49.68	51.26	52.56	53.79	56.03	56.21
Inner Mongolia	50.15	51.71	53.4	55.5	56.62	57.74	58.71	59.51	60.3	61.19
Liaoning	59.2	60.05	60.35	62.1	64.05	65.65	66.45	67.05	67.35	67.37
Jilin	53.16	53.21	53.32	53.35	53.4	53.7	54.2	54.81	55.31	55.97
Heilongjiang	53.9	55.4	55.5	55.66	56.5	56.9	57.4	58.01	58.8	59.2
Shanghai	88.7	88.6	88.6	89.3	89.3	89.3	89.6	89.6	87.6	87.9
Jiangsu	53.2	54.3	55.6	60.58	61.9	63	64.11	65.21	66.52	67.72
Zhejiang	57.2	57.6	57.9	61.62	62.3	63.2	64	64.87	65.8	67
Anhui	38.7	40.5	42.1	43.01	44.8	46.5	47.86	49.15	50.5	51.99
Fujian	48.7	49.9	51.4	57.1	58.1	59.6	60.77	61.8	62.6	63.6
Jiangxi	39.8	41.36	43.18	44.06	45.7	47.51	48.87	50.22	51.62	53.1
Shandong	46.75	47.6	48.32	49.7	50.95	52.43	53.75	55.01	57.01	59.02
Henan	34.34	36.03	37.7	38.5	40.57	42.43	43.8	45.2	46.85	48.5
Hubei	44.3	45.2	46	49.7	51.83	53.5	54.51	55.67	56.85	58.1
Hunan	40.45	42.15	43.2	43.3	45.1	46.65	47.96	49.28	50.89	52.75
Guangdong	63.14	63.37	63.4	66.18	66.5	67.4	67.76	68	68.71	69.2
Guangxi	36.24	38.16	39.2	40	41.8	43.53	44.81	46.01	41.06	48.08
Hainan	47.2	48	49.13	49.8	50.5	51.6	52.74	53.76	55.12	56.78
Chongqing	48.34	49.99	51.59	53.02	55.02	56.98	58.34	59.6	60.94	62.6
Sichuan	35.6	37.4	38.7	40.18	41.83	43.53	44.9	46.3	47.69	49.21
Guizhou	28.24	29.11	29.89	33.81	34.96	36.41	37.83	40.01	42.01	44.15
Yunnan	31.6	33	34	34.7	36.8	39.31	40.48	41.73	43.33	46.03
Tibet	28.3	22.61	23.8	22.67	22.71	22.75	23.71	25.75	27.74	29.56
Shaanxi	40.62	42.1	43.5	45.76	47.3	50.02	51.31	52.57	53.92	55.34
Gansu	31.59	32.15	32.65	36.12	37.15	38.75	40.13	41.68	43.19	44.69
Qinghai	40.07	40.86	41.9	44.72	46.22	47.44	48.51	49.78	60.3	51.63
Ningxia	44.02	44.98	46.1	47.9	49.82	50.67	52.01	53.61	55.23	56.29
Xinjiang	39.15	39.64	39.85	43.01	43.54	43.98	44.47	46.07	47.23	48.35

## Sheet: proportion of state-owned
Proportion of the output value of state-owned industrial enterprises in the total industrial output value
	2007	2008	2009	2010	2011	2012	2013	2014	2015	2016
Beijing	0.47	0.48	0.5	0.53	0.57	0.59	0.59	0.59	0.59	0.6
Tianjin	0.39	0.39	0.4	0.41	0.41	0.36	0.33	0.3	0.27	0.27
Hebei	0.31	0.29	0.29	0.29	0.27	0.26	0.23	0.22	0.2	0.19
Shanxi	0.52	0.52	0.57	0.54	0.52	0.53	0.5	0.49	0.5	0.48
Inner Mongolia	0.41	0.4	0.36	0.34	0.35	0.35	0.33	0.33	0.31	0.28
Liaoning	0.45	0.4	0.33	0.31	0.3	0.27	0.24	0.26	0.31	0.46
Jilin	0.57	0.49	0.46	0.44	0.42	0.38	0.37	0.36	0.32	0.32
Heilongjiang	0.73	0.68	0.6	0.58	0.57	0.52	0.48	0.48	0.41	0.39
Shanghai	0.36	0.36	0.38	0.38	0.38	0.38	0.38	0.38	0.37	0.38
Jiangsu	0.13	0.12	0.11	0.11	0.11	0.12	0.11	0.11	0.11	0.1
Zhejiang	0.13	0.14	0.14	0.14	0.15	0.15	0.15	0.15	0.14	0.15
Anhui	0.44	0.44	0.41	0.37	0.33	0.31	0.28	0.25	0.23	0.21
Fujian	0.15	0.14	0.14	0.14	0.12	0.14	0.13	0.13	0.12	0.11
Jiangxi	0.38	0.31	0.26	0.25	0.24	0.2	0.19	0.16	0.15	0.12
Shandong	0.22	0.21	0.19	0.2	0.2	0.17	0.16	0.15	0.14	0.14
Henan	0.33	0.27	0.25	0.25	0.23	0.21	0.18	0.15	0.13	0.12
Hubei	0.5	0.45	0.42	0.4	0.38	0.32	0.3	0.27	0.25	0.24
Hunan	0.4	0.34	0.3	0.29	0.26	0.25	0.23	0.21	0.19	0.18
Guangdong	0.16	0.18	0.16	0.16	0.15	0.17	0.16	0.16	0.14	0.13
Guangxi	0.41	0.38	0.41	0.38	0.35	0.34	0.31	0.3	0.28	0.27
Hainan	0.32	0.25	0.25	0.26	0.21	0.22	0.24	0.19	0.25	0.26
Chongqing	0.5	0.42	0.4	0.37	0.33	0.31	0.29	0.27	0.26	0.24
Sichuan	0.35	0.32	0.29	0.27	0.26	0.27	0.25	0.24	0.25	0.24
Guizhou	0.64	0.61	0.62	0.58	0.54	0.52	0.46	0.42	0.35	0.35
Yunnan	0.61	0.58	0.59	0.59	0.57	0.54	0.53	0.54	0.56	0.52
Tibet	0.44	0.45	0.43	0.45	0.64	0.56	0.5	0.41	0.4	0.44
Shaanxi	0.71	0.67	0.62	0.62	0.62	0.61	0.59	0.56	0.52	0.48
Gansu	0.81	0.79	0.78	0.79	0.8	0.76	0.74	0.71	0.7	0.65
Qinghai	0.75	0.68	0.63	0.59	0.59	0.53	0.5	0.49	0.48	0.48
Ningxia	0.49	0.49	0.49	0.51	0.52	0.53	0.48	0.46	0.42	0.38
Xinjiang	0.81	0.79	0.73	0.71	0.74	0.72	0.67	0.63	0.55	0.52

## Sheet: proportion of industrial
Proportion of industrial added value in GDP
	2007	2008	2009	2010	2011	2012	2013	2014	2015	2016
Beijing	0.24	0.21	0.19	0.2	0.19	0.19	0.19	0.18	0.17	0.16
Tianjin	0.59	0.56	0.49	0.48	0.49	0.48	0.47	0.46	0.43	0.39
Hebei	0.36	0.5	0.47	0.47	0.49	0.48	0.47	0.46	0.43	0.42
Shanxi	0.5	0.57	0.48	0.51	0.54	0.5	0.48	0.43	0.35	0.32
Inner Mongolia	0.42	0.49	0.47	0.49	0.5	0.49	0.48	0.45	0.44	0.4
Liaoning	0.49	0.51	0.46	0.48	0.49	0.47	0.47	0.45	0.4	0.31
Jilin	0.4	0.42	0.42	0.46	0.47	0.47	0.47	0.47	0.44	0.42
Heilongjiang	0.41	0.48	0.42	0.45	0.45	0.39	0.36	0.32	0.27	0.24
Shanghai	0.46	0.43	0.36	0.39	0.38	0.36	0.34	0.32	0.29	0.27
Jiangsu	0.51	0.5	0.48	0.47	0.46	0.45	0.44	0.42	0.4	0.4
Zhejiang	0.41	0.49	0.46	0.46	0.46	0.45	0.44	0.42	0.41	0.4
Anhui	0.35	0.4	0.41	0.44	0.47	0.47	0.47	0.46	0.43	0.42
Fujian	0.39	0.44	0.42	0.44	0.44	0.44	0.44	0.44	0.42	0.41
Jiangxi	0.34	0.43	0.42	0.46	0.47	0.46	0.45	0.44	0.42	0.4
Shandong	0.57	0.52	0.5	0.49	0.47	0.46	0.45	0.43	0.42	0.41
Henan	0.5	0.52	0.51	0.52	0.52	0.51	0.5	0.46	0.43	0.43
Hubei	0.36	0.39	0.4	0.43	0.44	0.44	0.43	0.41	0.4	0.39
Hunan	0.32	0.39	0.37	0.4	0.42	0.42	0.41	0.4	0.38	0.36
Guangdong	0.46	0.49	0.46	0.47	0.47	0.46	0.45	0.43	0.42	0.41
Guangxi	0.26	0.37	0.37	0.41	0.42	0.41	0.4	0.39	0.38	0.38
Hainan	0.23	0.23	0.19	0.19	0.19	0.19	0.18	0.15	0.14	0.12
Chongqing	0.34	0.4	0.45	0.47	0.47	0.44	0.42	0.37	0.36	0.35
Sichuan	0.39	0.4	0.41	0.44	0.46	0.45	0.45	0.42	0.37	0.34
Guizhou	0.33	0.38	0.33	0.33	0.33	0.33	0.34	0.34	0.32	0.32
Yunnan	0.34	0.37	0.34	0.37	0.34	0.34	0.33	0.31	0.29	0.27
Tibet	0.07	0.08	0.08	0.33	0.08	0.08	0.08	0.08	0.07	0.08
Shaanxi	0.44	0.49	0.43	0.54	0.47	0.48	0.47	0.46	0.41	0.4
Gansu	0.35	0.39	0.36	0.49	0.39	0.37	0.36	0.34	0.27	0.25
Qinghai	0.44	0.47	0.44	0.56	0.49	0.48	0.47	0.42	0.37	0.36
Ningxia	0.42	0.45	0.39	0.49	0.39	0.38	0.37	0.36	0.34	0.34
Xinjiang	0.4	0.43	0.37	0.48	0.41	0.38	0.37	0.35	0.3	0.29
