# Supplementary material for: Evaluation of industrial water use efficiency considering pollutant discharge in China
Source: PLoS One. 2019 Aug 27;14(8):e0221363. doi: 10.1371/journal.pone.0221363 (PMC6711520; doi:10.1371/journal.pone.0221363)
Supplement: S4 File — (XLSX) [file pone.0221363.s004.xlsx]

## Sheet: Per capita water resources
Per capita water resources
Unit: Cubic meters / person
	2007	2008	2009	2010	2011	2012	2013	2014	2015	2016
Beijing	148.2	205.5	126.6	124.2	134.7	193.2	118.6	95.1	124	161.6
Tianjin	103.3	159.8	126.8	72.8	116	238	101.5	76.1	83.6	121.6
Hebei	173.1	231.1	201.3	195.3	217.7	324.2	240.6	144.3	182.5	279.7
Shanxi	305.6	256.9	250.8	261.5	347	295	349.6	305.1	257.1	365.1
Inner Mongolia	1232.2	1710.3	1563.9	1576.1	1691.6	2052.7	3848.6	2149.9	2141.2	1695.5
Liaoning	610.8	617.7	396	1392.1	673.2	1247.8	1055.2	332.4	408.1	757.1
Jilin	1269.2	1215.2	1088.9	2503.3	1149.5	1674.5	2208.2	1112.2	1203.5	1782
Heilongjiang	1286.4	1208	2586.9	2228.6	1642	2194.6	3702.1	2463.1	2129.8	2217.1
Shanghai	187.9	197.5	218.3	163.1	89.1	143.4	116.9	194.8	264.8	252.3
Jiangsu	653.3	494.1	519.8	489.2	624.6	472	357.6	502.3	730.5	928.6
Zhejiang	1777.2	1680.2	1808.4	2608.7	1365.7	2644.8	1697.2	2057.3	2547.5	2378.1
Anhui	1165.3	1141.4	1195.3	1526.9	1009.8	1172.6	974.5	1285.4	1495.3	2018.2
Fujian	3005.7	2886.3	2214.9	4491.7	2090.5	4047.8	3062.7	3218	3468.7	5468.7
Jiangxi	2556.5	3093.5	2642.5	5116.7	2319.1	4836	3155.3	3600.6	4394.5	4850.6
Shandong	414.6	350	301.7	324.4	361.6	283.9	300.4	152.1	171.5	222.6
Henan	496.1	395.2	347.6	566.2	349	282.6	226.4	300.7	303.7	354.8
Hubei	1782.1	1812.3	1443.9	2216.5	1319.1	1411	1364.9	1574.3	1740.9	2552.6
Hunan	2247.1	2512.8	2190.6	2938.7	1711.9	3005.7	2373.6	2680.1	2839.1	3229.1
Guangdong	1686.3	2323.8	1682.5	1943.3	1404.8	1921	2131.2	1608.4	1792.4	2250.6
Guangxi	2922.4	4763.1	3069.3	3852.9	2917.4	4476	4376.8	4203.3	5096.5	4522.7
Hainan	3373.3	4933.5	5596.2	5538.7	5545.6	4130.8	5636.8	4266	2184.9	5360
Chongqing	2357.6	2040.3	1600.3	1616.8	1773.3	1626.5	1603.9	2155.9	1518.7	1994.7
Sichuan	2822.6	3061.7	2857.5	3173.5	2782.9	3587.2	3052.9	3148.5	2717.2	2843.3
Guizhou	2805.2	3019.7	2397.7	2726.8	1797.3	2801.8	2174.2	3461.1	3278.7	3009.5
Yunnan	5013.9	5111	3459.7	4233.1	3206.5	3637.9	3652.2	3673.3	3959.3	4391.7
Tibet	152969	159727	139659	153682	145780	137378	142531	140200	120121	141747
Shaanxi	1007.7	809.6	1105.6	1360.3	1616.6	1041.9	941.3	932.8	881.1	713.9
Gansu	875.9	715	794.3	841.7	945.4	1038.4	1042.3	767	635	646.4
Qinghai	12029.5	11900.5	16113.6	13225	12956.8	15687.2	11216.6	13675.5	10057.6	10376
Ningxia	171.1	149.8	135.5	148.2	137.7	168	175.3	153	138.4	143
Xinjiang	4167.8	3859.9	3516.6	5125.2	4031.3	4055.5	4251.9	3186.9	3994.2	4596

## Sheet: Ratio of water consumption
Ratio of total water consumption to total water resources
	2007	2008	2009	2010	2011	2012	2013	2014	2015	2016
Beijing	1.463	1.026	1.629	1.524	1.344	0.909	1.468	1.848	1.426	1.106
Tianjin	2.069	1.221	1.538	2.446	1.5	0.703	1.631	2.115	2.008	1.44
Hebei	1.691	1.212	1.372	1.395	1.247	0.83	1.088	1.816	1.386	0.877
Shanxi	0.569	0.652	0.656	0.698	0.597	0.692	0.583	0.644	0.783	0.564
Inner Mongolia	0.609	0.427	0.48	0.469	0.441	0.362	0.191	0.339	0.346	0.447
Liaoning	0.546	0.537	0.836	0.237	0.491	0.26	0.307	0.972	0.787	0.409
Jilin	0.292	0.314	0.373	0.175	0.416	0.282	0.217	0.435	0.404	0.272
Heilongjiang	0.593	0.643	0.32	0.381	0.56	0.427	0.256	0.386	0.437	0.418
Shanghai	3.484	3.238	3.01	3.433	6.015	3.422	4.4	2.249	1.62	1.719
Jiangsu	1.127	1.478	1.373	1.44	1.13	1.48	2.035	1.481	0.987	0.779
Zhejiang	0.237	0.254	0.213	0.146	0.267	0.137	0.213	0.171	0.133	0.137
Anhui	0.326	0.381	0.399	0.318	0.49	0.413	0.506	0.35	0.316	0.234
Fujian	0.183	0.191	0.252	0.123	0.27	0.133	0.178	0.169	0.152	0.09
Jiangxi	0.212	0.173	0.207	0.106	0.254	0.112	0.186	0.159	0.123	0.111
Shandong	0.568	0.669	0.772	0.72	0.645	0.809	0.748	1.446	1.264	0.972
Henan	0.45	0.613	0.711	0.42	0.699	0.899	1.13	0.739	0.776	0.675
Hubei	0.255	0.262	0.341	0.228	0.392	0.374	0.37	0.316	0.297	0.189
Hunan	0.228	0.203	0.231	0.171	0.29	0.166	0.211	0.185	0.173	0.151
Guangdong	0.293	0.21	0.288	0.235	0.316	0.223	0.196	0.258	0.23	0.177
Guangxi	0.224	0.136	0.205	0.166	0.224	0.146	0.15	0.155	0.123	0.134
Hainan	0.165	0.112	0.093	0.093	0.092	0.125	0.087	0.118	0.232	0.092
Chongqing	0.117	0.144	0.188	0.187	0.169	0.174	0.177	0.126	0.174	0.129
Sichuan	0.094	0.084	0.096	0.09	0.105	0.086	0.099	0.093	0.12	0.115
Guizhou	0.093	0.09	0.111	0.107	0.154	0.094	0.122	0.079	0.085	0.095
Yunnan	0.067	0.067	0.097	0.076	0.1	0.09	0.088	0.087	0.081	0.072
Tibet	0.009	0.009	0.008	0.008	0.008	0.008	0.007	0.007	0.008	0.007
Shaanxi	0.217	0.282	0.203	0.165	0.146	0.226	0.253	0.256	0.274	0.335
Gansu	0.536	0.652	0.578	0.566	0.508	0.451	0.454	0.608	0.724	0.704
Qinghai	0.048	0.053	0.033	0.042	0.043	0.031	0.044	0.034	0.046	0.044
Ningxia	6.827	8.064	8.599	7.785	8.364	6.426	6.325	6.961	7.653	6.761
Xinjiang	0.6	0.648	0.704	0.481	0.592	0.656	0.616	0.801	0.621	0.518

## Sheet: Per capita GDP
Per capita GDP
Unit: ten thousand yuan / person
	2007	2008	2009	2010	2011	2012	2013	2014	2015	2016
Beijing	50467	63029	75943	81658	81658	87475	93213	99995	106497	118198
Tianjin	41163	55473	72994	85213	85213	93173	99607	105231	107960	115053
Hebei	16962	23239	28668	33969	33969	36584	38716	39984	40255	43062
Shanxi	14123	20398	26283	31357	31357	33628	34813	35070	34919	35532
Inner Mongolia	20053	32214	47347	57974	57974	63886	67498	71046	71101	72064
Liaoning	21788	31259	42355	50760	50760	56649	61686	65201	65354	50791
Jilin	15720	23514	31599	38460	38460	43415	47191	50160	51086	53868
Heilongjiang	16195	21727	27076	32819	32819	35711	37509	39226	39462	40432
Shanghai	57695	73124	76074	82560	82560	85373	90092	97370	103796	116562
Jiangsu	28814	39622	52840	62290	62290	68347	74607	81874	87995	96887
Zhejiang	31874	42214	51711	59249	59249	63374	68462	73002	77644	84916
Anhui	10055	14485	20888	25659	25659	28792	31684	34425	35997	39561
Fujian	21471	30123	40025	47377	47377	52763	57856	63472	67966	74707
Jiangxi	10798	14781	21253	26150	26150	28800	31771	34674	36724	40400
Shandong	23794	33083	41106	47335	47335	51768	56323	60879	64168	68733
Henan	13313	19593	24446	28661	28661	31499	34174	37072	39123	42575
Hubei	13296	19860	27906	34197	34197	38572	42613	47145	50654	55665
Hunan	11950	17521	24719	29880	29880	33480	36763	40271	42754	46382
Guangdong	28332	37589	44736	50807	50807	54095	58540	63469	67503	74016
Guangxi	10296	14966	20219	25326	25326	27952	30588	33090	35190	38027
Hainan	12654	17175	23831	28898	28898	32377	35317	38924	40818	44347
Chongqing	12457	18025	27596	34500	34500	38914	42795	47850	52321	58502
Sichuan	10546	15378	21182	26133	26133	29608	32454	35128	36775	40003
Guizhou	5787	8824	13119	16413	16413	19710	22922	26437	29847	33246
Yunnan	8970	12587	15752	19265	19265	22195	25083	27264	28806	31093
Tibet	10430	13861	17319	20077	20077	22936	26068	29252	31999	35184
Shaanxi	12138	18246	27133	33464	33464	38564	42692	46929	47626	51015
Gansu	8757	12110	16113	19595	19595	21978	24296	26433	26165	27643
Qinghai	11762	17389	24115	29522	29522	33181	36510	39671	41252	43531
Ningxia	11847	17892	26860	33043	33043	36394	39420	41834	43805	47194
Xinjiang	15000	19893	25034	30087	30087	33796	37181	40648	40036	40564

## Sheet: Funds for research
Funds for research and experimental development of industrial enterprises above designated size
Unit: ten thousand yuan
	2007	2008	2009	2010	2011	2012	2013	2014	2015	2016
Beijing	1059602	2026597	1137030	843169	1284900	1566431	1647824	1801576	2040666	2068205
Tianjin	1728959	2488439	1238392	1.0892e+06	1629171	2068960	2484962	2778885	3278483	3165385
Hebei	1064489	1373841	933016	926520	1360221	1668431	2050210	2336008	2493028	2759307
Shanxi	1434205	1627011	603934	531423	707747	853715	1094029	1068811	852356	836933
Inner Mongolia	358932	622521	390612	391336	544990	705484	844594	952140	1114643	1181787
Liaoning	1820264	2621740	1654323	1445113	2134585	2346177	2711630	2760065	2114567	2115813
Jilin	605594	708228	329615	325318	425061	518173	650311	680706	739894	662511
Heilongjiang	667575	878258	627240	539388	608270	683871	835447	749920	803068	801366
Shanghai	2771881	3269105	2365150	2.14641e+06	2932134	3033694	3672035	4013303	4519495	4659584
Jiangsu	6615023	9713366	5707105	4.86431e+06	7743727	9464830	11009479	12259542	14097017	15549618
Zhejiang	3201195	5526379	3301031	2.58588e+06	4509534	5509738	6421123	7241376	8165771	9002820
Anhui	1439180	2017400	907544	824656	1325186	1784074	2161182	2462204	2952254	3464167
Fujian	1206022	1809800	1144347	952344	1530296	2061424	2453011	2784353	3112909	3653407
Jiangxi	659067	896101	582649	488208	639834	805227	986917	1102030	1377970	1794439
Shandong	4867810	6571538	4567136	4.51939e+06	6327202	7901337	9281216	10317006	11567836	12604297
Henan	1711501	2117600	1334943	1.34357e+06	1892771	2238004	2710856	3089545	3390455	3757513
Hubei	979291	1902439	1205733	1.19379e+06	1561021	2265420	2388780	2745670	3337966	3756171
Hunan	833886	1451260	1096144	1.01536e+06	1578379	1970781	2352569	2730370	3002236	3390105
Guangdong	5322206	7026906	5523733	5.84723e+06	8094556	9956427	11318818	12800803	14564939	16325490
Guangxi	396550	652158	324191	304176	501601	632035	741096	783534	737794	766541
Hainan	37088	72651	22616	14738.7	35939	58018	76394	93097	104418	74488
Chongqing	769127	1125565	564856	533003	761360	984968	1176841	1451617	1841013	2182344
Sichuan	1379313	1872815	817664	599369	770625	1185599	1373596	1615550	1764274	2116875
Guizhou	270834	404311	187695	169494	230907	281260	318579	363506	405626	555737
Yunnan	325903	528312	151147	127157	239296	304596	364648	450044	587892	739661
Tibet	0	10600	6376	892	1591	4933	3993	2396	1522	2520
Shaanxi	698001	1106933	582497	472592	659850	794257	1090159	1321262	1545768	1653152
Gansu	438877	498394	189931	154294	165296	248149	302944	360341	412787	405098
Qinghai	91100	130871	41322	39636.5	61403	78178	73275	80251	58801	61197
Ningxia	140544	149501	77591	60874.7	99091	116409	135860	160538	185184	215598
Xinjiang	231561	404209	140932	113334	163398	215519	212524	273307	296513	321205

## Sheet: water consumption per 10000
Water consumption per 10000 yuan of value-added by industry
Unit: cubic meters / ten thousand yuan
	2007	2008	2009	2010	2011	2012	2013	2014	2015	2016
Beijing	28	24	24	18	16	15	14	14	11	10
Tianjin	16	11	12	11	9	8	8	8	8	9
Hebei	38	32	30	24	22	20	19	19	18	17
Shanxi	46	34	30	27	24	25	25	26	32	32
Inner Mongolia	67	54	46	40	33	30	30	25	25	25
Liaoning	47	37	35	28	22	20	18	19	19	29
Jilin	90	72	79	66	54	49	44	42	1	35
Heilongjiang	173	147	163	122	95	74	67	61	59	57
Shanghai	154	138	157	130	115	102	111	90	91	86
Jiangsu	173	139	118	100	87	81	86	89	86	82
Zhejiang	71	59	53	47	42	40	36	34	30	26
Anhui	305	245	230	174	128	122	110	99	101	93
Fujian	181	159	157	127	109	88	79	73	68	59
Jiangxi	257	217	168	134	112	100	93	90	90	84
Shandong	18	15	15	14	14	12	12	12	12	15
Henan	68	54	54	46	41	39	37	34	34	30
Hubei	280	224	199	174	141	104	88	83	81	73
Hunan	245	192	173	142	118	103	94	82	83	79
Guangdong	95	80	76	65	54	47	44	41	38	34
Guangxi	229	197	188	143	118	96	100	94	88	74
Hainan	168	153	130	99	81	73	69	75	66	65
Chongqing	260	226	163	128	92	76	77	74	59	50
Sichuan	151	117	108	85	68	51	50	38	51	51
Guizhou	315	272	273	226	168	114	101	89	77	70
Yunnan	130	107	107	98	84	81	67	64	60	55
Tibet	408	444	421	369	345	300	272	257	201	174
Shaanxi	46	39	32	26	23	19	18	18	20	19
Gansu	132	107	110	86	80	62	59	57	66	64
Qinghai	208	177	63	53	43	28	30	26	33	29
Ningxia	93	68	68	64	57	55	53	52	45	42
Xinjiang	66	55	64	52	47	42	42	42	44	44

## Sheet: Ratio of high-water-consuming
Ratio of the output value of eight high-water-consuming industries to the total industrial output value
	2007	2008	2009	2010	2011	2012	2013	2014	2015	2016
Beijing	0.291	0.318	0.321	0.338	0.377	0.311	0.372	0.377	0.382	0.371
Tianjin	0.278	0.27	0.267	0.312	0.286	0.274	0.292	0.282	0.275	0.288
Hebei	0.347	0.304	0.287	0.3	0.296	0.288	0.299	0.304	0.31	0.298
Shanxi	0.319	0.32	0.308	0.287	0.659	0.199	0.264	0.275	0.287	0.286
Inner Mongolia	0.432	0.389	0.359	0.383	0.563	0.395	0.423	0.436	0.438	0.427
Liaoning	0.371	0.348	0.324	0.325	0.337	0.222	0.332	0.331	0.36	0.411
Jilin	0.419	0.441	0.398	0.388	0.384	0.329	0.399	0.398	0.414	0.411
Heilongjiang	0.707	0.688	0.659	0.652	0.539	0.439	0.676	0.681	0.669	0.671
Shanghai	0.221	0.238	0.23	0.237	0.258	0.271	0.242	0.228	0.222	0.218
Jiangsu	0.32	0.302	0.245	0.298	0.251	0.416	0.301	0.301	0.302	0.303
Zhejiang	0.374	0.371	0.285	0.371	0.271	0.516	0.387	0.376	0.366	0.36
Anhui	0.306	0.323	0.309	0.307	0.33	0.298	0.303	0.287	0.282	0.268
Fujian	0.306	0.301	0.286	0.319	0.296	0.328	0.333	0.347	0.349	0.345
Jiangxi	0.317	0.313	0.299	0.327	0.31	0.336	0.301	0.3	0.305	0.285
Shandong	0.443	0.437	0.384	0.431	0.393	0.463	0.433	0.43	0.431	0.432
Henan	0.42	0.38	0.361	0.373	0.376	0.334	0.339	0.33	0.328	0.324
Hubei	0.396	0.372	0.351	0.369	0.345	0.417	0.393	0.403	0.406	0.406
Hunan	0.367	0.353	0.358	0.34	0.37	0.329	0.328	0.326	0.329	0.321
Guangdong	0.242	0.244	0.231	0.243	0.237	0.261	0.245	0.235	0.225	0.216
Guangxi	0.405	0.401	0.395	0.373	0.376	0.272	0.366	0.345	0.328	0.313
Hainan	0.727	0.749	0.79	0.722	0.705	0.361	0.689	0.757	0.766	0.777
Chongqing	0.228	0.246	0.235	0.236	0.246	0.234	0.203	0.193	0.195	0.191
Sichuan	0.425	0.41	0.387	0.4	0.351	0.39	0.374	0.368	0.384	0.384
Guizhou	0.475	0.465	0.483	0.451	0.604	0.468	0.403	0.387	0.358	0.376
Yunnan	0.303	0.329	0.35	0.342	0.535	0.364	0.353	0.371	0.388	0.394
Tibet	0.451	0.45	0.491	0.488	0.278	0.412	0.456	0.496	0.56	0.492
Shaanxi	0.512	0.489	0.437	0.434	0.447	0.333	0.429	0.427	0.402	0.375
Gansu	0.49	0.499	0.49	0.478	0.461	0.327	0.454	0.434	0.431	0.437
Qinghai	0.464	0.466	0.463	0.46	0.406	0.569	0.447	0.474	0.467	0.472
Ningxia	0.518	0.515	0.508	0.506	0.62	0.494	0.549	0.564	0.581	0.59
Xinjiang	0.777	0.729	0.667	0.694	0.468	0.488	0.642	0.637	0.606	0.597

## Sheet: Annual growth rate
Annual growth rate of industrial water use
	2007	2008	2009	2010	2011	2012	2013	2014	2015	2016
Beijing	-0.079	-0.106	0	-0.02	-0.02	-0.021	0.04	0	-0.343	0
Tianjin	-0.055	-0.103	0.125	0.094	0.04	0.02	0.056	-0.008	-0.012	0.037
Hebei	-0.051	0.01	-0.064	-0.027	0.102	-0.02	0	-0.03	-0.088	-0.028
Shanxi	-0.066	-0.073	-0.28	0.165	0.119	0.078	-0.041	-0.051	-0.036	-0.063
Inner Mongolia	0.1	0.096	0.022	0.075	0.043	-0.005	0.005	-0.201	-0.046	-0.081
Liaoning	0.034	0.013	-0.031	0.044	-0.042	-0.044	-0.009	0.001	-0.067	-0.092
Jilin	0.021	-0.013	0.185	0.096	0.019	0.019	-0.023	0.014	-0.158	-0.111
Heilongjiang	0.001	0.001	-0.034	0.006	-0.053	-0.276	-0.227	-0.173	-0.219	-0.156
Shanghai	0.042	-0.023	0.055	0.008	-0.027	-0.134	0.094	-0.215	-0.025	-0.004
Jiangsu	0.022	-0.076	-0.077	-0.014	0.006	0.002	0.123	0.076	0.005	0.039
Zhejiang	0.023	-0.052	-0.103	0.074	0.034	-0.019	-0.033	-0.057	-0.079	-0.067
Anhui	0.05	0.019	0.089	0.004	-0.038	0.071	0.01	-0.062	0.009	-0.005
Fujian	0.081	0.036	0.023	0.051	0.027	-0.104	-0.01	0.004	-0.039	-0.057
Jiangxi	0.138	0.023	-0.127	0.074	0.053	-0.033	0.024	0.018	0.007	-0.019
Shandong	0.066	0.024	0.001	0.079	0.101	-0.061	0.028	-0.013	0.037	0.033
Henan	0.059	0.002	0.04	0.038	0.022	0.062	-0.019	-0.13	-0.002	-0.044
Hubei	0.101	0.004	0.039	0.14	0.028	-0.188	-0.098	-0.025	0.034	-0.021
Hunan	0.007	-0.007	0.018	0.07	0.061	-0.012	-0.002	-0.076	0.028	-0.014
Guangdong	0.039	-0.029	-0.008	0.02	-0.039	-0.099	-0.017	-0.024	-0.039	-0.031
Guangxi	0.027	0.076	0.043	0.023	0.037	-0.113	0.103	-0.011	-0.024	-0.115
Hainan	0.191	0.047	-0.254	-0.029	0.026	-0.027	0	0.013	-0.204	-0.033
Chongqing	0.061	0.111	0.034	-0.004	-0.095	-0.099	0.025	-0.07	-0.163	-0.059
Sichuan	0.025	-0.022	0.063	0.021	0.027	-0.181	0.062	-0.304	0.193	0.008
Guizhou	0.142	0.059	0.012	0.005	-0.118	-0.228	0.075	0.024	-0.085	0.008
Yunnan	0.16	-0.01	0.015	0.12	-0.012	0.094	-0.099	-0.029	-0.07	-0.091
Tibet	0.319	0.144	0.044	0.081	0.118	0	0	0	-0.215	0.067
Shaanxi	-0.132	0.094	-0.129	0.058	0.084	0.008	0.037	0.016	0.013	-0.037
Gansu	-0.125	-0.074	-0.001	0.047	0.111	-0.204	0.023	-0.027	-0.1	-0.046
Qinghai	0.023	0.087	-1.626	0.094	0.058	-0.4	0.138	-0.214	0.176	-0.116
Ningxia	0.015	-0.058	0.096	0.103	0.109	0.062	0.02	-0.007	-0.13	0
Xinjiang	0.068	0.057	0.028	0.102	0.112	-0.017	0.032	0.034	-0.123	-0.009

## Sheet: Per capita education 
Per capita education expenditure
Unit: yuan / person
	2007	2008	2009	2010	2011	2012	2013	2014	2015	2016
Beijing	2432.75	2648.32	2843.78	3126.63	3652.23	4560.41	4727.36	5082.42	5145.67	5492.28
Tianjin	1486.2	1752.42	1939.47	2248.63	3052.47	3806.62	3872.02	4170.25	3623.62	3434.78
Hebei	634.26	799.1	873.65	999.82	1166.67	1333.48	1404.36	1470.97	1732.21	1901.45
Shanxi	780.98	975.79	1111.5	1261.39	1529.34	1808.02	1905.85	1928.79	2304.14	2157.03
Inner Mongolia	831.61	1074.27	1296.88	1676.27	2030.62	2320.06	2450.58	2552.41	2816.46	3025.72
Liaoning	959.16	1110.62	1232.25	1426.88	1781.75	2000.09	2118.92	1981.45	2003.92	2102.99
Jilin	781.35	992.76	1097.44	1254.32	1561.98	1880.66	1992.13	1945.2	2170.45	2356.33
Heilongjiang	715.64	885.37	911.18	1056.24	1261.91	1478.39	1566.17	1638.09	1846.81	1931.19
Shanghai	2092.21	2252.7	2234.09	2424.11	3027.8	3596.27	3755.58	4077.58	4195.09	4635.93
Jiangsu	1102.33	1283.72	1415.48	1670.64	2010.65	2366.75	2501.93	2613.18	2816.42	3002.98
Zhejiang	1369.27	1529.71	1689.06	1950.74	2209.24	2496.75	2635.58	2919.35	3171.73	3382.49
Anhui	564.13	714.54	794.86	1005.69	1369.3	1641.09	1726.87	1719.19	1884.52	1994.5
Fujian	919.78	1071.32	1221.8	1446.28	1705.6	2071.72	2180.18	2345.97	2612.22	2703.66
Jiangxi	652.48	757.54	852.1	1007.31	1405.5	1735.92	1832.15	1966.12	2131.6	2279.8
Shandong	726.21	822.89	886.74	1084.26	1424.5	1734.05	1828.44	1925.4	2095.28	2254.24
Henan	586.97	695.89	804.63	968.76	1259.21	1562.85	1654.85	1736.5	1836.61	1983.07
Hubei	647.31	791.38	908.13	1024.64	1188.61	1465.16	1547.21	1697.82	1954.04	2210.58
Hunan	660.32	794.05	883.65	988.98	1210.98	1532.98	1611.8	1675.15	1802.04	2020.22
Guangdong	1111.26	1178.77	1267.83	1468	1794.04	2206.98	2327.65	2550.97	2809.01	3061.68
Guangxi	578.63	721.81	797.62	1071.89	1278.47	1571	1651.66	1806.11	2108.33	2255.94
Hainan	897.02	1087.8	1360.5	1637.14	1975.18	2364.97	2483.65	2673.2	3084.48	3346.53
Chongqing	820.22	937.86	1157.74	1410.2	1726.46	2103.91	2210.65	2333.66	2642.03	2907.88
Sichuan	616.44	808.35	988.21	1112.71	1272.56	1613.22	1702.91	1782.37	2000.19	2132.77
Guizhou	569.97	753.38	874.78	1054.77	1300.24	1841.85	1941.69	2195	2628.14	2906.71
Yunnan	610.88	753.45	964.36	1159.56	1421.49	1824.4	1921.68	1951.51	2204.85	2491.4
Tibet	1455.23	1692.2	2018.4	2207.64	2726.41	3697.43	3867.77	4809.76	5924.18	5612.43
Shaanxi	770.03	1023.71	1244.29	1377.14	1826.97	2244.7	2371.66	2411.04	2550.6	2635.49
Gansu	656.42	905.61	1080.67	1213.57	1407.24	1761.13	1863.3	1999.86	2359.44	2569.4
Qinghai	830.14	1097.53	1410.81	1886.69	2733.21	2584.74	2715.24	3390.89	3526.36	3647.51
Ningxia	1044.22	1136.91	1300.91	1571.36	2056.12	2303.01	2414.27	2564.9	2939.01	3070.44
Xinjiang	914.88	1173.94	1370.66	1673.23	2085.05	2531.42	2645.7	2763.18	3022.36	3262.68

## Sheet: Foreign capital ratio
Foreign capital ratio
Unit: %
	2007	2008	2009	2010	2011	2012	2013	2014	2015	2016
Beijing	18.79	19.33	19.91	19.6	19.85	19.51	19.36	21.13	19.8	19.93
Tianjin	37.72	34.46	31.02	33.32	35.57	33.86	33.1	29.93	28.93	27.95
Hebei	17.4	17.38	17.79	16.92	17.24	14.89	14.16	12.33	11.46	11.22
Shanxi	6.44	6.07	6.22	6.18	6.49	6.93	6.14	6.34	5.97	6.4
Inner Mongolia	19.24	10.26	11.72	10.61	8.33	8.29	8.41	9.54	9.44	9.03
Liaoning	19.97	19.36	19.25	20.24	19.67	19.71	19.82	19.86	21.12	22.29
Jilin	16.72	16.62	16.94	17.48	18.13	12.26	12.35	12.66	11.76	10.85
Heilongjiang	11.13	10.89	11.61	11.06	10.19	10.39	9.98	10.28	9.95	11.06
Shanghai	54.02	48.51	48.41	49.94	50.13	48.99	49.55	47.11	44.84	45.28
Jiangsu	43.73	43.81	43.37	42.37	41.53	38.7	37.62	36.23	34.8	34
Zhejiang	26.99	27.79	26.13	25.88	27.53	26.27	25.83	24.36	22.97	22.73
Anhui	13.42	11.47	12.11	11.42	11.02	9.9	9.9	10.36	10.41	10.45
Fujian	51.2	49.64	48.75	47.09	46.13	43.74	42.81	38.72	36.12	36.04
Jiangxi	18.38	18.26	20.49	21.57	18.44	17.08	16.33	15.79	15.62	14.94
Shandong	19.77	18.87	18.76	17.59	16.01	15.42	14.66	13.7	11.96	12.4
Henan	7.81	8.84	8.17	8.24	8.79	9.94	9.71	10.08	10.48	11.32
Hubei	17.11	18.62	20.22	19.73	19.28	17.62	15.5	15.22	14.61	15.64
Hunan	8.51	13.16	11.73	10.03	7.21	7.67	7.89	8.12	8.47	8.84
Guangdong	56.93	54.85	52.4	52.97	48.69	47.39	46.69	43.99	41.03	38.23
Guangxi	18.3	18.3	18.98	18.63	20.79	20.46	19.72	18.11	18.78	18.44
Hainan	38.67	41.31	39.98	37.59	37.37	33.9	32.8	30.31	25.5	26.06
Chongqing	18.75	18.34	18.64	18.96	19.91	20.16	23.69	18.22	17.08	17.74
Sichuan	10.01	8.77	8.48	8	9.09	9.62	9.18	10.42	9.14	9.89
Guizhou	2.88	3.34	4.33	4.21	3.98	3.43	3.47	3.1	2.81	3.14
Yunnan	6.07	5.59	5.6	5.21	5.08	4.69	4.38	4.02	4.26	4.24
Tibet	3.36	3.02	3.15	2.49	2.85	2.03	2.08	1.74	1.68	3.23
Shaanxi	6.66	6.1	5.93	6.13	5.06	4.62	4.4	6.01	6.35	6.03
Gansu	3.36	3.69	3.14	3.4	3.04	2.39	2.38	2.45	2.17	2.49
Qinghai	2.48	13.77	13.32	12.79	3.65	4.12	3.84	3.78	4.43	3.83
Ningxia	6.54	5.2	3.34	7.22	6.63	2.86	2.81	6.27	5.86	5.63
Xinjiang	2.15	2.01	2.01	1.95	1.8	1.77	1.9	1.58	1.53	1.75

## Sheet: Waste Water Treatment 
Facilities for Treatment of Capacity of Waste Water
Unit: 10000 tons／day
	2007	2008	2009	2010	2011	2012	2013	2014	2015	2016
Beijing	321	198	168	170	60.3	64.5	60.2	61	65	62.1
Tianjin	214.2	340	256	273	135.5	170.8	150.5	133.7	152	145.4
Hebei	2878.3	3207	2658	2750	3521.9	3725	4029.4	3644	3625	3766.1
Shanxi	645.9	817	703	798	999.8	1013.3	803.5	753.5	607	721.3
Inner Mongolia	300.2	391	419	465	474.3	658.7	549.4	472.8	500	507.4
Liaoning	853.4	833	1132	1331	6391.2	1212.3	1180.6	1306.3	1393	1293.3
Jilin	228.9	230	282	234	350	485	266.4	247.6	274	262.7
Heilongjiang	496.9	477	620	940	464.8	1214.3	691.3	672.7	659	674.3
Shanghai	619.1	497	479	510	305	321	318.6	339.6	330	329.4
Jiangsu	1542.5	1563	1691	1801	3042.3	1953.1	1926.9	2050.8	2009	1995.6
Zhejiang	1129.9	1161	1182	1265	1421.7	1361.9	1425.1	1342.7	1290	1352.6
Anhui	972.3	1000	1014	1064	903.4	1020.7	951.6	962.2	961	958.3
Fujian	936.7	988	990	1135	961.6	736	682.1	718.4	661	687.2
Jiangxi	459	456	620	597	746.5	811	1071.8	1107.8	933	1037.5
Shandong	1633.9	1611	1641	1864	1858.6	2007.2	1857.6	1981.4	1852	1897
Henan	1084.1	1069	960	933	1223.7	970.4	1028.1	1178.7	1137	1114.6
Hubei	878.8	930	951	1037	1321.6	1023.1	1029.4	1043.1	1052	1041.5
Hunan	1060.7	1132	1154	1198	669.6	1121.9	1153.9	1243.1	1217	1204.7
Guangdong	1236.1	1273	1332	1394	1408.3	1654.7	1505.5	1551.4	1269	1442
Guangxi	1530.5	1887	1496	1455	1064.1	1275	1068.6	960.3	1089	1039.3
Hainan	31.9	39	50	40	39.9	39.9	53.5	44.6	40	46
Chongqing	174.6	178	172	221	337.9	394.5	242.6	250.4	245	246
Sichuan	968.3	846	852	990	1116.5	999.4	1053.2	989.5	913	985.2
Guizhou	447.9	446	461	539	529.5	442.6	615.8	576.3	586	592.7
Yunnan	643.6	525	596	738	933.1	933.8	798.6	680.6	540	673.1
Tibet	0.8	1	1	1	2.4	6.1	6.9	7.5	9	7.8
Shaanxi	317.2	314	329	373	387.9	333	413.5	348.7	372	378.1
Gansu	148.8	161	122	148	226.1	206.9	171.6	170.5	164	168.7
Qinghai	74.7	29	36	40	64	66.5	77.2	78.8	91	82.3
Ningxia	80.1	99	97	145	164.5	159.2	174.9	132.4	130	145.8
Xinjiang	165.5	199	240	313	279.2	238.2	283.2	266	565	301
